# Supplementary material for: Risk of Ischemic Stroke Associated with Calcium Supplements and Interaction with Oral Bisphosphonates: A Nested Case-Control Study
Source: J Clin Med. 2023 Aug 14;12(16):5294. doi: 10.3390/jcm12165294 (PMC10455805; doi:10.3390/jcm12165294)
Supplement: Supplementary file 1 [file jcm-12-05294-s001.zip]

Archive with 1 entries (1 files):
- jcm-2553234-supplementary.pdf
